# Supplementary material for: Flexible Graphene Electrodes for Prolonged Dynamic ECG Monitoring
Source: Sensors (Basel). 2016 Nov 1;16(11):1833. doi: 10.3390/s16111833 (PMC5134492; doi:10.3390/s16111833)
Supplement: Supplementary file 1 [file sensors-16-01833-s001.zip]

Archive with 1 entries (1 files):
- sensors-16-01833-suppl.mp4
